# Supplementary material for: Estimating uncertainty and reliability of social network data using Bayesian inference
Source: R Soc Open Sci. 2015 Sep 16;2(9):150367. doi: 10.1098/rsos.150367 (PMC4593693; doi:10.1098/rsos.150367)
Supplement: 2. Source code for evaluation of the method [file rsos150367supp2.R]

# Evaluating the method on simulated empirical data sets
# Authors: Farine, D.R. & Strandburg-Peshkin, A.
#

library(sna)
library(asnipe)
library(vegan)
library(MASS)
library(bbmle)
library(binom)
library(abind)

## FUNCTIONS
# Computes the log likelihood of a given combination of parameters {a,b} given the data in vectors si and di
#Inputs:
#	a, b: parameters of the beta distribution (to be used as the prior)
#	si: number of observations for each dyad (vector)
#	di: number of positive observations for each dyad (vector) - i.e. when they were observed together
#Output:
#	likeli <- log likelihood P(di | a, b, si )
#		given by SUM_i log (si choose di) * Z(a+di,b+si-di) / Z(a,b) ]
#		where Z(a,b) is the beta function
ml2.likeli <- function(a,b,si,di){
	s.choose.d <- apply(cbind(si,di),1,function(x){return(choose(x[1],x[2]))})
	beta1 <- apply(cbind(si,di),1,function(x){return(beta(a+x[2],b+x[1]-x[2]))})
	likeli <- sum(log(s.choose.d) + log(beta1) - log(rep(beta(a,b),length(si))))
	return(likeli)
	
}


## PARAMETERS

# Population structure
n.communities <- 5
N <- 50
p.observe <- 1
p.within <- 0.5
n.replicates <- 100
n.bootstraps <- 100
samples <- c(2,3,4,5,6,7,8,9,10,12,14,16,18,20,25,30,40,50,75,100,200)

# global storage vectors

# edges
accuracy.edges <- array(NA,c(n.replicates,length(samples)))
accuracy.edges.bayes <- array(NA,c(n.replicates,length(samples)))
false.positives.edges <- array(NA,c(n.replicates,length(samples)))
false.positives.edges.bayes <- array(NA,c(n.replicates,length(samples)))
false.positives.edges.cp <- array(NA,c(n.replicates,length(samples)))
false.negatives.edges <- array(NA,c(n.replicates,length(samples)))
false.negatives.edges.bayes <- array(NA,c(n.replicates,length(samples)))
false.negatives.edges.cp <- array(NA,c(n.replicates,length(samples)))
mantel.cors.edges <- array(NA,c(n.replicates,length(samples)))
mantel.cors.edges.bayes <- array(NA,c(n.replicates,length(samples)))

# network - degree
accuracy.degree <- array(NA,c(n.replicates,length(samples)))
accuracy.degree.bayes <- array(NA,c(n.replicates,length(samples)))
false.positives.degree <- array(NA,c(n.replicates,length(samples)))
false.positives.degree.bayes <- array(NA,c(n.replicates,length(samples)))
false.negatives.degree <- array(NA,c(n.replicates,length(samples)))
false.negatives.degree.bayes <- array(NA,c(n.replicates,length(samples)))
rank.cors.degree <- array(NA,c(n.replicates,length(samples)))
rank.cors.degree.bayes <- array(NA,c(n.replicates,length(samples)))

# network - mean degree
accuracy.mean.degree <- array(NA,c(n.replicates,length(samples)))
accuracy.mean.degree.bayes <- array(NA,c(n.replicates,length(samples)))
false.positives.mean.degree <- array(NA,c(n.replicates,length(samples)))
false.positives.mean.degree.bayes <- array(NA,c(n.replicates,length(samples)))
false.negatives.mean.degree <- array(NA,c(n.replicates,length(samples)))
false.negatives.mean.degree.bayes <- array(NA,c(n.replicates,length(samples)))

# network - evcent
accuracy.evcent <- array(NA,c(n.replicates,length(samples)))
accuracy.evcent.bayes <- array(NA,c(n.replicates,length(samples)))
false.positives.evcent <- array(NA,c(n.replicates,length(samples)))
false.positives.evcent.bayes <- array(NA,c(n.replicates,length(samples)))
false.positives.evcent.cp <- array(NA,c(n.replicates,length(samples)))
false.negatives.evcent <- array(NA,c(n.replicates,length(samples)))
false.negatives.evcent.bayes <- array(NA,c(n.replicates,length(samples)))
false.negatives.evcent.cp <- array(NA,c(n.replicates,length(samples)))
rank.cors.evcent <- array(NA,c(n.replicates,length(samples)))
rank.cors.evcent.bayes <- array(NA,c(n.replicates,length(samples)))

# network - between
accuracy.between <- array(NA,c(n.replicates,length(samples)))
accuracy.between.bayes <- array(NA,c(n.replicates,length(samples)))
false.positives.between <- array(NA,c(n.replicates,length(samples)))
false.positives.between.bayes <- array(NA,c(n.replicates,length(samples)))
false.positives.between.cp <- array(NA,c(n.replicates,length(samples)))
false.negatives.between <- array(NA,c(n.replicates,length(samples)))
false.negatives.between.bayes <- array(NA,c(n.replicates,length(samples)))
false.negatives.between.cp <- array(NA,c(n.replicates,length(samples)))
rank.cors.between <- array(NA,c(n.replicates,length(samples)))
rank.cors.between.bayes <- array(NA,c(n.replicates,length(samples)))


for (reps in 1:n.replicates) {

## CREATE RANDOM NETWORK

p.between <- 1-p.within
p.community <- rep(0.5,n.communities)
community <- sample(1:n.communities,N,replace=TRUE,prob=p.community)

ids <- data.frame(ID=1:N,COMMUNITY=community,DEG_DIST=NA)

# Generate a degree distribution and normalise it
degree_distribution <- rpois(N,3)+0.05
ids$DEG_DIST <- degree_distribution/max(degree_distribution)
#do a beta distribution instead (for two lines above)
# maybe this: ids$DEG_DIST <- rbeta(N,2,5)
prob.community <- matrix(p.between,nrow=N,ncol=N)
prob.community[outer(ids$COMMUNITY,ids$COMMUNITY,"==")] <- p.within
probs <- outer(ids$DEG_DIST, ids$DEG_DIST, "*")*prob.community
diag(probs) <- NA

# generate real networks
network <- probs


for (i in 1:length(samples)) {
	cat(reps,"\n")
	cat(i,"\n")
	
	n.sampling.periods <- samples[i]
	sampling.periods <- rgraph(N,m=n.sampling.periods,tprob=network,mode="graph")
	
	n.times.observed.together <- apply(sampling.periods,c(2,3),sum)
	
	inds.observed <- apply(sampling.periods,c(1,2),sum) > 0 #whether each individual was observed in each sampling period at all
	either.observed <- array(apply(inds.observed,1,FUN=function(x){return(!outer(!x,!x))}),dim=c(N,N,n.sampling.periods)) #whether either was observed
	n.times.either.observed <- apply(either.observed,c(1,2),sum)
	
	observed.network <- get_network(sampling.periods,data_format="SP",identities=ids$ID)
	diag(observed.network) <- NA
	
	observed.network.boot <- array(NA,c(N,N,n.bootstraps))
	for (j in 1:n.bootstraps) {
		sampling.periods.boot <- sampling.periods[sample(1:n.sampling.periods,n.sampling.periods,replace=TRUE),,]
		observed.network.boot[,,j] <- get_network(sampling.periods.boot,data_format="SP",identities=ids$ID)
		diag(observed.network.boot[,,j]) <- NA
	}

	observed.network.boot.lower <- t(sapply(1:N,function(x) { apply(observed.network.boot[x,,],1,function(x) { quantile(x,0.025,na.rm=T) })}))
	observed.network.boot.upper <- t(sapply(1:N,function(x) { apply(observed.network.boot[x,,],1,function(x) { quantile(x,0.975,na.rm=T) })}))
	diag(observed.network.boot.lower) <- NA
	diag(observed.network.boot.upper) <- NA

	#Clopper-Pearson confidence intervals on edge weights
	observed.network.cp.lower <- apply(abind(n.times.observed.together,n.times.either.observed,along=3),c(1,2),function(x){if(x[2]==0){return(0)} else{return(binom.test(x[1],x[2])$conf.int[1])}})
	observed.network.cp.upper <- apply(abind(n.times.observed.together,n.times.either.observed,along=3),c(1,2),function(x){if(x[2]==0){return(1)} else{return(binom.test(x[1],x[2])$conf.int[2])}})

	
	# Function to fit beta parameter shape2
	observed.network.bayes.lower <- matrix(NA,nrow=N,ncol=N)
	observed.network.bayes.upper <- matrix(NA,nrow=N,ncol=N)
	observed.network.bayes <- matrix(NA,nrow=N,ncol=N)
	observed.network.bayes.boot <- array(NA,dim=c(N,N,n.bootstraps))
	
	#get prior
	si <- n.times.either.observed[upper.tri(n.times.either.observed)]
	di <- n.times.observed.together[upper.tri(n.times.observed.together)]
	prior <- optim(par=c(1,1),fn=function(x){return(-ml2.likeli(x[1],x[2],si,di))})

	ij.pairs <- cbind(rep(1:N,each=N),rep(1:N))
	ij.pairs <- ij.pairs[which(ij.pairs[,1]<ij.pairs[,2]),]
	for (j in 1:nrow(ij.pairs)) {
		sub.network=observed.network[-c(ij.pairs[j,1],ij.pairs[j,2]),-c(ij.pairs[j,1],ij.pairs[j,2])]
		
		out <- binom.bayes(n.times.observed.together[cbind(ij.pairs[j,1],ij.pairs[j,2])],n.times.either.observed[cbind(ij.pairs[j,1],ij.pairs[j,2])],conf.level=0.95,type="central",prior.shape1=prior$par[1],prior.shape2=prior$par[2])
		observed.network.bayes.lower[ij.pairs[j,1],ij.pairs[j,2]] <- out$lower
		observed.network.bayes.upper[ij.pairs[j,1],ij.pairs[j,2]] <- out$upper
		observed.network.bayes.lower[ij.pairs[j,2],ij.pairs[j,1]] <- out$lower
		observed.network.bayes.upper[ij.pairs[j,2],ij.pairs[j,1]] <- out$upper
		out <- binom.bayes(n.times.observed.together[cbind(ij.pairs[j,1],ij.pairs[j,2])],n.times.either.observed[cbind(ij.pairs[j,1],ij.pairs[j,2])],conf.level=0.00001,type="highest",prior.shape1=prior$par[1],prior.shape2=prior$par[2])
		observed.network.bayes[ij.pairs[j,1],ij.pairs[j,2]] <- mean(c(out$upper,out$lower))
		observed.network.bayes[ij.pairs[j,2],ij.pairs[j,1]] <- mean(c(out$upper,out$lower))
		
		# sample from edge weight distributions to generate sampled networks (from Bayesian method)
		tmp <- rbeta(n.bootstraps,out$shape1,out$shape2)
		observed.network.bayes.boot[ij.pairs[j,1],ij.pairs[j,2],] <- tmp
		observed.network.bayes.boot[ij.pairs[j,2],ij.pairs[j,1],] <- tmp
		
	}
	
	# edges
	accuracy.edges[reps,i] <- mean(abs(observed.network-network),na.rm=T)
	accuracy.edges.bayes[reps,i] <- mean(abs(observed.network.bayes-network),na.rm=T)
	false.positives.edges[reps,i] <- sum(observed.network.boot.lower > network,na.rm=T)/sum(!is.na(network))
	false.negatives.edges[reps,i] <- sum(network> observed.network.boot.upper,na.rm=T)/sum(!is.na(network))
	false.positives.edges.bayes[reps,i] <- sum(observed.network.bayes.lower > network,na.rm=T)/sum(!is.na(network))
	false.negatives.edges.bayes[reps,i] <- sum(network> observed.network.bayes.upper,na.rm=T)/sum(!is.na(network))
	false.positives.edges.cp[reps,i] <- sum(observed.network.cp.lower > network,na.rm=T)/sum(!is.na(network))
	false.negatives.edges.cp[reps,i] <- sum(observed.network.cp.upper < network,na.rm=T)/sum(!is.na(network))
	mantel.cors.edges[reps,i] <- mantel(observed.network,network,permutations=0)$statistic
	mantel.cors.edges.bayes[reps,i] <- mantel(observed.network.bayes,network,permutations=0)$statistic

	# degree node-based
	accuracy.degree[reps,i] <- mean(abs(degree(observed.network,ignore.eval=FALSE)-degree(network,ignore.eval=FALSE)),na.rm=T)
	accuracy.degree.bayes[reps,i] <- mean(abs(degree(observed.network.bayes,ignore.eval=FALSE)-degree(network,ignore.eval=FALSE)),na.rm=T)
	degree.boot <- apply(observed.network.boot,3,degree,ignore.eval=FALSE) #degree distributions of bootstrapped networks
	degree.bayes.boot <- apply(observed.network.bayes.boot,3,degree,ignore.eval=FALSE)
	
	degree.upper <- apply(degree.boot,1,function(x){quantile(x,0.975,na.rm=T)}) #upper and lower quantiles on degree of each node
	degree.lower <- apply(degree.boot,1,function(x){quantile(x,0.025,na.rm=T)})
	degree.upper.bayes <- apply(degree.bayes.boot,1,function(x){quantile(x,0.975,na.rm=T)}) 
	degree.lower.bayes <- apply(degree.bayes.boot,1,function(x){quantile(x,0.025,na.rm=T)})
	
	false.negatives.degree[reps,i] <- sum(degree(network,ignore.eval=FALSE) > degree.upper)
	false.negatives.degree.bayes[reps,i] <- sum(degree(network,ignore.eval=FALSE) > degree.upper.bayes)
	false.positives.degree[reps,i] <- sum(degree(network,ignore.eval=FALSE) < degree.lower)
	false.positives.degree.bayes[reps,i] <- sum(degree(network,ignore.eval=FALSE) < degree.lower.bayes)
	
	rank.cors.degree[reps,i] <- cor(degree(observed.network,ignore.eval=FALSE),degree(network,ignore.eval=FALSE),method='spearman')
	rank.cors.degree.bayes[reps,i] <- cor(degree(observed.network.bayes,ignore.eval=FALSE),degree(network,ignore.eval=FALSE),method='spearman')

	# network - mean degree
	accuracy.mean.degree[reps,i] <- abs(mean(abs(degree(observed.network,ignore.eval=FALSE)),na.rm=T)-mean(abs(degree(network,ignore.eval=FALSE)),na.rm=T))
	accuracy.mean.degree.bayes[reps,i] <- abs(mean(abs(degree(observed.network.bayes,ignore.eval=FALSE)),na.rm=T)-mean(abs(degree(network,ignore.eval=FALSE)),na.rm=T))
	
	mean.degree.boot <- colMeans(degree.boot)
	mean.degree.bayes.boot <- colMeans(degree.bayes.boot)
	
	mean.degree.upper <- quantile(mean.degree.boot,0.975)
	mean.degree.lower <- quantile(mean.degree.boot,0.025)
	mean.degree.bayes.upper <- quantile(mean.degree.bayes.boot,0.975)
	mean.degree.bayes.lower <- quantile(mean.degree.bayes.boot,0.025)
	
	false.positives.mean.degree[reps,i] <- (mean(degree(network,ignore.eval=FALSE),na.rm=T) > mean.degree.upper)
	false.positives.mean.degree.bayes[reps,i] <- (mean(degree(network,ignore.eval=FALSE),na.rm=T) > mean.degree.bayes.upper)
	false.negatives.mean.degree[reps,i] <- (mean(degree(network,ignore.eval=FALSE),na.rm=T) < mean.degree.lower)
	false.negatives.mean.degree.bayes[reps,i] <- (mean(degree(network,ignore.eval=FALSE),na.rm=T) < mean.degree.bayes.lower)
	
	# evcent node-based
	accuracy.evcent[reps,i] <- mean(abs(evcent(observed.network,ignore.eval=FALSE))-evcent(network,ignore.eval=FALSE),na.rm=T)
	accuracy.evcent.bayes[reps,i] <- mean(abs(evcent(observed.network.bayes,ignore.eval=FALSE))-evcent(network,ignore.eval=FALSE),na.rm=T)
	
	evcent.boot <- apply(observed.network.boot,3,evcent,ignore.eval=FALSE) #degree distributions of bootstrapped networks
	evcent.bayes.boot <- apply(observed.network.bayes.boot,3,evcent,ignore.eval=FALSE)
	
	evcent.upper <- apply(evcent.boot,1,function(x){quantile(x,0.975,na.rm=T)}) #upper and lower quantiles on ev cent of each node
	evcent.lower <- apply(evcent.boot,1,function(x){quantile(x,0.025,na.rm=T)})
	evcent.upper.bayes <- apply(evcent.bayes.boot,1,function(x){quantile(x,0.975,na.rm=T)}) 
	evcent.lower.bayes <- apply(evcent.bayes.boot,1,function(x){quantile(x,0.025,na.rm=T)})
	
	false.negatives.evcent[reps,i] <- sum(evcent(network,ignore.eval=FALSE) > evcent.upper)
	false.negatives.evcent.bayes[reps,i] <- sum(evcent(network,ignore.eval=FALSE) > evcent.upper.bayes)
	false.positives.evcent[reps,i] <- sum(evcent(network,ignore.eval=FALSE) < evcent.lower)
	false.positives.evcent.bayes[reps,i] <- sum(evcent(network,ignore.eval=FALSE) < evcent.lower.bayes)
	
	rank.cors.evcent[reps,i] <- cor(evcent(observed.network,ignore.eval=FALSE),evcent(network,ignore.eval=FALSE),method='spearman')
	rank.cors.evcent.bayes[reps,i] <- cor(evcent(observed.network.bayes,ignore.eval=FALSE),evcent(network,ignore.eval=FALSE),method='spearman')

	# between node-based
	accuracy.between[reps,i] <- mean(abs(betweenness(observed.network,ignore.eval=FALSE))-betweenness(network,ignore.eval=FALSE),na.rm=T)
	accuracy.between.bayes[reps,i] <- mean(abs(betweenness(observed.network.bayes,ignore.eval=FALSE))-betweenness(network,ignore.eval=FALSE),na.rm=T)
	
	between.boot <- apply(observed.network.boot,3,betweenness,ignore.eval=FALSE) #degree distributions of bootstrapped networks
	between.bayes.boot <- apply(observed.network.bayes.boot,3,betweenness,ignore.eval=FALSE)

	between.upper <- apply(between.boot,1,function(x){quantile(x,0.975,na.rm=T)}) #upper and lower quantiles on ev cent of each node
	between.lower <- apply(between.boot,1,function(x){quantile(x,0.025,na.rm=T)})
	between.upper.bayes <- apply(between.bayes.boot,1,function(x){quantile(x,0.975,na.rm=T)}) 
	between.lower.bayes <- apply(between.bayes.boot,1,function(x){quantile(x,0.025,na.rm=T)})
	
	false.negatives.between[reps,i] <- sum(betweenness(network,ignore.eval=FALSE) > between.upper)
	false.negatives.between.bayes[reps,i] <- sum(betweenness(network,ignore.eval=FALSE) > between.upper.bayes)
	false.positives.between[reps,i] <- sum(betweenness(network,ignore.eval=FALSE) < between.lower)
	false.positives.between.bayes[reps,i] <- sum(betweenness(network,ignore.eval=FALSE) < between.lower.bayes)
	
	rank.cors.between[reps,i] <- cor(betweenness(observed.network,ignore.eval=FALSE),betweenness(network,ignore.eval=FALSE),method='spearman')
	rank.cors.between.bayes[reps,i] <- cor(betweenness(observed.network.bayes,ignore.eval=FALSE),betweenness(network,ignore.eval=FALSE),method='spearman')


} # end of sampling loop

} # end of replicates loop

if(p.within==0.9){
	save(list=ls(),file=paste('/Users/astrandb/Desktop/N',N,'_cliques.RData',sep=''))
}
if(p.within==0.5){
	save(list=ls(),file=paste('/Users/astrandb/Desktop/N',N,'_nocliques.RData',sep=''))
}
