# Supplementary material for: Estimating uncertainty and reliability of social network data using Bayesian inference
Source: R Soc Open Sci. 2015 Sep 16;2(9):150367. doi: 10.1098/rsos.150367 (PMC4593693; doi:10.1098/rsos.150367)
Supplement: 3. Source code for evaluating the method using a single simulated network [file rsos150367supp3.R]

# Example testing the method on a simulated empirical data set
# Authors: Farine, D.R. & Strandburg-Peshkin, A.
#

library(sna)
library(asnipe)
library(vegan)
library(MASS)
library(bbmle)
library(binom)
library(abind)

## FUNCTIONS
# Computes the log likelihood of a given combination of parameters {a,b} given the data in vectors si and di
#Inputs:
#	a, b: parameters of the beta distribution (to be used as the prior)
#	si: number of observations for each dyad (vector)
#	di: number of positive observations for each dyad (vector) - i.e. when they were observed together
#Output:
#	likeli <- log likelihood P(di | a, b, si )
#		given by SUM_i log (si choose di) * Z(a+di,b+si-di) / Z(a,b) ]
#		where Z(a,b) is the beta function
ml2.likeli <- function(a,b,si,di){
	s.choose.d <- apply(cbind(si,di),1,function(x){return(choose(x[1],x[2]))})
	beta1 <- apply(cbind(si,di),1,function(x){return(beta(a+x[2],b+x[1]-x[2]))})
	likeli <- sum(log(s.choose.d) + log(beta1) - log(rep(beta(a,b),length(si))))
	return(likeli)
	
}


## PARAMETERS

# Population structure
n.communities <- 5
N <- 15
p.observe <- 1
p.within <- 0.9
n.bootstraps <- 100
n.samples <- 100
samples <- c(2,3,4,5,6,7,8,9,10,12,14,16,18,20,25,30,40,50,75,100,200)

## CREATE RANDOM NETWORK

p.between <- 1-p.within
p.community <- rep(0.5,n.communities)
community <- sample(1:n.communities,N,replace=TRUE,prob=p.community)

ids <- data.frame(ID=1:N,COMMUNITY=community,DEG_DIST=NA)

# Generate a degree distribution and normalise it
degree_distribution <- rpois(N,3)+0.05
ids$DEG_DIST <- degree_distribution/max(degree_distribution)
#do a beta distribution instead (for two lines above)
# maybe this: ids$DEG_DIST <- rbeta(N,2,5)
prob.community <- matrix(p.between,nrow=N,ncol=N)
prob.community[outer(ids$COMMUNITY,ids$COMMUNITY,"==")] <- p.within
probs <- outer(ids$DEG_DIST, ids$DEG_DIST, "*")*prob.community
diag(probs) <- NA

# generate 'real' networks
network <- probs


#### Generate subsampled observation data #####


# Storage parameters
observed.network.s <- array(NA,c(N,N,length(samples)))
observed.network.cp.lower.s <- array(NA,c(N,N,length(samples)))
observed.network.cp.upper.s <- array(NA,c(N,N,length(samples)))
observed.network.bayes.s <- array(NA,c(N,N,length(samples)))
observed.network.bayes.upper.s <- array(NA,c(N,N,length(samples)))
observed.network.bayes.lower.s <- array(NA,c(N,N,length(samples)))
observed.network.boot.upper.s <- array(NA,c(N,N,length(samples)))
observed.network.boot.lower.s <- array(NA,c(N,N,length(samples)))

# Network metrics
observed.network.mean.degree.s <- rep(NA,length(samples))
observed.network.boot.mean.degree.s <- array(NA,c(n.bootstraps,length(samples)))
observed.network.bayes.mean.degree.s <- array(NA,c(n.samples,length(samples)))

# Increase in increments of 20 groups observed
for (i in 1:length(samples)) {
	
	# Generate observed network
	n.sampling.periods <- samples[i]
	sampling.periods <- rgraph(N,m=n.sampling.periods,tprob=network,mode="graph")
	
	observed.network <- get_network(sampling.periods,data_format="SP",identities=ids$ID)
	diag(observed.network) <- NA

	observed.network.s[,,i] <- observed.network


	# Collate dyadic information
	both.seen <- apply(sampling.periods,c(2,3),sum)
	diag(both.seen) <- 0

	inds.observed <- apply(sampling.periods,c(1,2),sum) > 0 #whether each individual was observed in each sampling period at all
	either.observed.t <- array(apply(inds.observed,1,FUN=function(x){return(!outer(!x,!x))}),dim=c(N,N,n.sampling.periods)) #whether either was observed
	either.observed <- apply(either.observed.t,c(1,2),sum)
	

	# Clopper-Pearson confidence intervals on edge weights
	observed.network.cp.lower.s[,,i] <- apply(abind(both.seen,either.observed,along=3),c(1,2),function(x){if(x[2]==0){return(0)} else{return(binom.test(x[1],x[2])$conf.int[1])}})
	observed.network.cp.upper.s[,,i] <- apply(abind(both.seen,either.observed,along=3),c(1,2),function(x){if(x[2]==0){return(1)} else{return(binom.test(x[1],x[2])$conf.int[2])}})


	# Bayesian estimate

	# Get prior
	si <- either.observed[upper.tri(either.observed)]
	di <- both.seen[upper.tri(both.seen)]
	prior <- optim(par=c(1,1),fn=function(x){return(-ml2.likeli(x[1],x[2],si,di))})

	# Storage parameters
	observed.network.bayes.d <- array(NA,dim=c(N,N,n.samples))

	# Loop through each dyad
	ij.pairs <- cbind(rep(1:N,each=N),rep(1:N))
	ij.pairs <- ij.pairs[which(ij.pairs[,1]<ij.pairs[,2]),]
	for (j in 1:nrow(ij.pairs)) {
		out <- binom.bayes(both.seen[cbind(ij.pairs[j,1],ij.pairs[j,2])],either.observed[cbind(ij.pairs[j,1],ij.pairs[j,2])],conf.level=0.95,type="central",prior.shape1=prior$par[1],prior.shape2=prior$par[2])
		observed.network.bayes.lower.s[ij.pairs[j,1],ij.pairs[j,2],i] <- out$lower
		observed.network.bayes.upper.s[ij.pairs[j,1],ij.pairs[j,2],i] <- out$upper
		observed.network.bayes.lower.s[ij.pairs[j,2],ij.pairs[j,1],i] <- out$lower
		observed.network.bayes.upper.s[ij.pairs[j,2],ij.pairs[j,1],i] <- out$upper
		out <- binom.bayes(both.seen[cbind(ij.pairs[j,1],ij.pairs[j,2])],either.observed[cbind(ij.pairs[j,1],ij.pairs[j,2])],conf.level=0.00001,type="highest",prior.shape1=prior$par[1],prior.shape2=prior$par[2])
		observed.network.bayes.s[ij.pairs[j,1],ij.pairs[j,2],i] <- mean(c(out$upper,out$lower))
		observed.network.bayes.s[ij.pairs[j,2],ij.pairs[j,1],i] <- mean(c(out$upper,out$lower))

		# sample from edge weight distributions to generate boostrapped networks (from Bayesian method)
		tmp <- rbeta(n.samples,out$shape1,out$shape2)
		observed.network.bayes.d[ij.pairs[j,1],ij.pairs[j,2],] <- tmp
		observed.network.bayes.d[ij.pairs[j,2],ij.pairs[j,1],] <- tmp
	}


	# Bootstrapped errors
	observed.network.boot <- array(NA,c(N,N,n.bootstraps))
	for (j in 1:n.bootstraps) {
		sampling.periods.boot <- sampling.periods[sample(1:n.sampling.periods,n.sampling.periods,replace=TRUE),,]
		sink("/dev/null"); # avoid printing output of 'get_network'
		observed.network.boot[,,j] <- get_network(sampling.periods.boot,data_format="SP",identities=ids$ID)
		sink();
		diag(observed.network.boot[,,j]) <- NA
	}
	
	observed.network.boot.upper.s[,,i] <- apply(observed.network.boot,c(1,2),quantile,0.975,na.rm=T)
	observed.network.boot.lower.s[,,i] <- apply(observed.network.boot,c(1,2),quantile,0.025,na.rm=T)

	# Calculate degree
	observed.network.mean.degree.s[i] <- mean(degree(observed.network.s[,,i],gmode="graph"))
	observed.network.boot.mean.degree.s[,i] <- colMeans(apply(observed.network.boot,3,degree,gmode="graph"))
	observed.network.bayes.mean.degree.s[,i] <- colMeans(apply(observed.network.bayes.d,3,degree,gmode="graph"))

}


dyads <- cbind(c(1,1,1,1,1,2,2,2,2,3,3,3,4,4,5),c(2,3,4,5,6,3,4,5,6,4,5,6,5,6,6))

quartz(width=15,height=8.5)
par(mfrow=c(3,5),mar=c(4,4,2.5,1),mgp=c(2.5,0.8,0),oma=c(3,3,0,0))
for (i in 1:nrow(dyads)) {
	plot(NULL,type="l",ylim=c(0,1),xlim=c(0,max(samples)),xlab="",ylab="",cex.lab=1.6,axes=FALSE,xaxs="i")
	axis(2,cex.axis=1.4)
	axis(1,at=seq(0,200,50),cex.axis=1.4)
	box()
	lines(samples,observed.network.bayes.lower.s[dyads[i,1],dyads[i,2],],col="red",lwd=1.2)
	lines(samples,observed.network.bayes.upper.s[dyads[i,1],dyads[i,2],],col="red",lwd=1.2)
	lines(samples,observed.network.cp.lower.s[dyads[i,1],dyads[i,2],],col="grey")
	lines(samples,observed.network.cp.upper.s[dyads[i,1],dyads[i,2],],col="grey")
	lines(samples,observed.network.boot.lower.s[dyads[i,1],dyads[i,2],],col="blue")
	lines(samples,observed.network.boot.upper.s[dyads[i,1],dyads[i,2],],col="blue")
	lines(samples,observed.network.s[dyads[i,1],dyads[i,2],],col="black",lwd=2)
	#text(325,0.95,paste(dyads[i,1], dyads[i,2],sep="-"),cex=2)
	for (j in 1:nrow(dyads)) {
		points(150+dyads[j,2]*7, 1.026-dyads[j,1]*0.032, pch=0,col="darkgrey")
		points(150+dyads[j,1]*7, 1.026-dyads[j,2]*0.032, pch=0,col="darkgrey")
		points(150+dyads[i,2]*7, 1.026-dyads[i,1]*0.032, pch=15)
		points(150+dyads[i,1]*7, 1.026-dyads[i,2]*0.032, pch=15)
	}
	for (j in 1:6) {
		points(150+j*7, 1.026-j*0.032, pch=20, cex=0.3,col="darkgrey")
	}
	rect(152.5,0.8,197.7,1.025,border="darkgrey")
	text(10,1.12,paste("(",tolower(letters[i]),")",sep=""),cex=2.5,xpd=T,font=3)
	abline(h=network[dyads[i,1],dyads[i,2]],lwd=2,lty=2)
}

mtext("total number of groups observed",side=1,outer=TRUE,cex=2,line=1)
mtext("edge weight",side=2,outer=TRUE,cex=2,line=0.5)


par(mar=c(4,4,2.5,1),mgp=c(2.5,0.8,0))
plot(samples,observed.network.mean.degree.s, xlab="total number of groups observed", ylab="mean degree", type="l", lwd=0, cex.lab=1.6, cex.axis=1.4, ylim=c(0,2.5))
a <- apply(observed.network.boot.mean.degree.s,2,quantile,c(0.025,0.5,0.975))
polygon(c(samples,rev(samples)),c(a[3,],rev(a[1,])),col='#0000FF44',border=NA)
lines(samples,a[2,],lwd=2.5,col='#0000FF')
a <- apply(observed.network.bayes.mean.degree.s,2,quantile,c(0.025,0.5,0.975))
polygon(c(samples,rev(samples)),c(a[3,],rev(a[1,])),col='#FF000044',border=NA)
lines(samples,a[2,],lwd=2.5,col='#FF0000')
abline(h=mean(degree(network,gmode="graph")),lwd=2,lty=2)


a <- observed.network.bayes.upper.s[,,length(samples)]-observed.network.bayes.lower.s[,,length(samples)]
par(mar=c(4,4,2.5,1),mgp=c(2.5,0.8,0),xaxs="i",yaxs="i")
hist(a,breaks=200,col="black",main="",xlab="uncertainty range",ylab="frequency", cex.lab=1.6, cex.axis=1.4,ylim=c(0,200),xlim=c(-0.005,1))
box()
