# Supplementary material for: Estimating uncertainty and reliability of social network data using Bayesian inference
Source: R Soc Open Sci. 2015 Sep 16;2(9):150367. doi: 10.1098/rsos.150367 (PMC4593693; doi:10.1098/rsos.150367)
Supplement: 4. Source code for evaluating the method using an empirical dataset. [file rsos150367supp4.R]

# Example applying the method to empirical data (using data contained within asnipe package)
# Authors: Farine, D.R. & Strandburg-Peshkin, A.
#

library(sna)
library(asnipe)
library(vegan)
library(MASS)
library(bbmle)
library(binom)
library(abind)

## FUNCTIONS
# Computes the log likelihood of a given combination of parameters {a,b} given the data in vectors si and di
#Inputs:
#	a, b: parameters of the beta distribution (to be used as the prior)
#	si: number of observations for each dyad (vector)
#	di: number of positive observations for each dyad (vector) - i.e. when they were observed together
#Output:
#	likeli <- log likelihood P(di | a, b, si )
#		given by SUM_i log (si choose di) * Z(a+di,b+si-di) / Z(a,b) ]
#		where Z(a,b) is the beta function
ml2.likeli <- function(a,b,si,di){
	s.choose.d <- apply(cbind(si,di),1,function(x){return(choose(x[1],x[2]))})
	beta1 <- apply(cbind(si,di),1,function(x){return(beta(a+x[2],b+x[1]-x[2]))})
	likeli <- sum(log(s.choose.d) + log(beta1) - log(rep(beta(a,b),length(si))))
	return(likeli)
	
}

# Load data
data("group_by_individual")
data("individuals")

# Parameters
n.samples <- 1000 # Number of networks to generate from Bayesian intervals
n.bootstraps <- 1000 # Number of bootstrap replicates

# Generate observed network
observed.network <- get_network(gbi,data_format="GBI",identities=inds$RING.NUMBER)
diag(observed.network) <- NA


#### PART A Generate complete observation data #####

# Collate information on observations of dyads
N <- ncol(gbi)
both.seen <- matrix(apply(gbi,2,function(x) { colSums((x+gbi)>1) }),nrow=N,ncol=N)
diag(both.seen) <- 0
either.observed <- matrix(apply(gbi,2,function(x) { colSums((x+gbi)>0) }),nrow=N,ncol=N)


# Clopper-Pearson confidence intervals on edge weights
observed.network.cp.lower <- apply(abind(both.seen,either.observed,along=3),c(1,2),function(x){if(x[2]==0){return(0)} else{return(binom.test(x[1],x[2])$conf.int[1])}})
observed.network.cp.upper <- apply(abind(both.seen,either.observed,along=3),c(1,2),function(x){if(x[2]==0){return(1)} else{return(binom.test(x[1],x[2])$conf.int[2])}})


# Bayesian estimate

# Get prior
si <- either.observed[upper.tri(either.observed)]
di <- both.seen[upper.tri(both.seen)]
prior <- optim(par=c(1,1),fn=function(x){return(-ml2.likeli(x[1],x[2],si,di))})

# Storage parameters
observed.network.bayes.lower <- matrix(NA,nrow=N,ncol=N)
observed.network.bayes.upper <- matrix(NA,nrow=N,ncol=N)
observed.network.bayes <- matrix(NA,nrow=N,ncol=N)
observed.network.bayes.d <- array(NA,dim=c(N,N,n.samples))

# Loop through each dyad
ij.pairs <- cbind(rep(1:N,each=N),rep(1:N))
ij.pairs <- ij.pairs[which(ij.pairs[,1]<ij.pairs[,2]),]
for (j in 1:nrow(ij.pairs)) {
	out <- binom.bayes(both.seen[cbind(ij.pairs[j,1],ij.pairs[j,2])],either.observed[cbind(ij.pairs[j,1],ij.pairs[j,2])],conf.level=0.95,type="central",prior.shape1=prior$par[1],prior.shape2=prior$par[2])
	observed.network.bayes.lower[ij.pairs[j,1],ij.pairs[j,2]] <- out$lower
	observed.network.bayes.upper[ij.pairs[j,1],ij.pairs[j,2]] <- out$upper
	observed.network.bayes.lower[ij.pairs[j,2],ij.pairs[j,1]] <- out$lower
	observed.network.bayes.upper[ij.pairs[j,2],ij.pairs[j,1]] <- out$upper
	out <- binom.bayes(both.seen[cbind(ij.pairs[j,1],ij.pairs[j,2])],either.observed[cbind(ij.pairs[j,1],ij.pairs[j,2])],conf.level=0.00001,type="highest",prior.shape1=prior$par[1],prior.shape2=prior$par[2])
	observed.network.bayes[ij.pairs[j,1],ij.pairs[j,2]] <- mean(c(out$upper,out$lower))
	observed.network.bayes[ij.pairs[j,2],ij.pairs[j,1]] <- mean(c(out$upper,out$lower))

	# sample from edge weight distributions to generate boostrapped networks (from Bayesian method)
	tmp <- rbeta(n.samples,out$shape1,out$shape2)
	observed.network.bayes.d[ij.pairs[j,1],ij.pairs[j,2],] <- tmp
	observed.network.bayes.d[ij.pairs[j,2],ij.pairs[j,1],] <- tmp
}


# Bootstrapped errors
observed.network.boot <- array(NA,c(N,N,n.bootstraps))
for (j in 1:n.bootstraps) {
	gbi.boot <- gbi[sample(1:nrow(gbi),nrow(gbi),replace=TRUE),]
	sink("/dev/null"); # avoid printing output of 'get_network'
	observed.network.boot[,,j] <- get_network(gbi.boot,data_format="GBI",identities=inds$RING.NUMBER)
	sink();
	diag(observed.network.boot[,,j]) <- NA
}
observed.network.boot.upper <- apply(observed.network.boot,c(1,2),quantile,0.975,na.rm=T)
observed.network.boot.lower <- apply(observed.network.boot,c(1,2),quantile,0.025,na.rm=T)


#### PART B Generate subsampled observation data #####

# Parameters
n.samples <- 100
n.bootstraps <- 100
subsamples <- c(seq(20,nrow(gbi),20),nrow(gbi))

# Storage parameters
N <- ncol(gbi)
observed.network.s <- array(NA,c(N,N,length(subsamples)))
observed.network.cp.lower.s <- array(NA,c(N,N,length(subsamples)))
observed.network.cp.upper.s <- array(NA,c(N,N,length(subsamples)))
observed.network.bayes.s <- array(NA,c(N,N,length(subsamples)))
observed.network.bayes.upper.s <- array(NA,c(N,N,length(subsamples)))
observed.network.bayes.lower.s <- array(NA,c(N,N,length(subsamples)))
observed.network.boot.upper.s <- array(NA,c(N,N,length(subsamples)))
observed.network.boot.lower.s <- array(NA,c(N,N,length(subsamples)))

# Network metrics
observed.network.mean.degree.s <- rep(NA,length(subsamples))
observed.network.boot.mean.degree.s <- array(NA,c(n.bootstraps,length(subsamples)))
observed.network.bayes.mean.degree.s <- array(NA,c(n.samples,length(subsamples)))

# Increase in increments of 20 groups observed
for (i in 1:length(subsamples)) {
	
	# Subsample observations
	gbi.s <- gbi[1:subsamples[i],]

	# Generate subsampled network
	observed.network.s[,,i] <- get_network(gbi.s,data_format="GBI",identities=inds$RING.NUMBER)
	diag(observed.network.s[,,i]) <- NA

	
	# Collate information on observations of dyads
	N <- ncol(gbi.s)
	both.seen <- matrix(apply(gbi.s,2,function(x) { colSums((x+gbi.s)>1) }),nrow=N,ncol=N)
	diag(both.seen) <- 0
	either.observed <- matrix(apply(gbi.s,2,function(x) { colSums((x+gbi.s)>0) }),nrow=N,ncol=N)


	# Clopper-Pearson confidence intervals on edge weights
	observed.network.cp.lower.s[,,i] <- apply(abind(both.seen,either.observed,along=3),c(1,2),function(x){if(x[2]==0){return(0)} else{return(binom.test(x[1],x[2])$conf.int[1])}})
	observed.network.cp.upper.s[,,i] <- apply(abind(both.seen,either.observed,along=3),c(1,2),function(x){if(x[2]==0){return(1)} else{return(binom.test(x[1],x[2])$conf.int[2])}})


	# Bayesian estimate

	# Get prior
	si <- either.observed[upper.tri(either.observed)]
	di <- both.seen[upper.tri(both.seen)]
	prior <- optim(par=c(1,1),fn=function(x){return(-ml2.likeli(x[1],x[2],si,di))})

	# Storage parameters
	observed.network.bayes.d <- array(NA,dim=c(N,N,n.samples))

	# Loop through each dyad
	ij.pairs <- cbind(rep(1:N,each=N),rep(1:N))
	ij.pairs <- ij.pairs[which(ij.pairs[,1]<ij.pairs[,2]),]
	for (j in 1:nrow(ij.pairs)) {
		out <- binom.bayes(both.seen[cbind(ij.pairs[j,1],ij.pairs[j,2])],either.observed[cbind(ij.pairs[j,1],ij.pairs[j,2])],conf.level=0.95,type="central",prior.shape1=prior$par[1],prior.shape2=prior$par[2])
		observed.network.bayes.lower.s[ij.pairs[j,1],ij.pairs[j,2],i] <- out$lower
		observed.network.bayes.upper.s[ij.pairs[j,1],ij.pairs[j,2],i] <- out$upper
		observed.network.bayes.lower.s[ij.pairs[j,2],ij.pairs[j,1],i] <- out$lower
		observed.network.bayes.upper.s[ij.pairs[j,2],ij.pairs[j,1],i] <- out$upper
		out <- binom.bayes(both.seen[cbind(ij.pairs[j,1],ij.pairs[j,2])],either.observed[cbind(ij.pairs[j,1],ij.pairs[j,2])],conf.level=0.00001,type="highest",prior.shape1=prior$par[1],prior.shape2=prior$par[2])
		observed.network.bayes.s[ij.pairs[j,1],ij.pairs[j,2],i] <- mean(c(out$upper,out$lower))
		observed.network.bayes.s[ij.pairs[j,2],ij.pairs[j,1],i] <- mean(c(out$upper,out$lower))

		# sample from edge weight distributions to generate boostrapped networks (from Bayesian method)
		tmp <- rbeta(n.samples,out$shape1,out$shape2)
		observed.network.bayes.d[ij.pairs[j,1],ij.pairs[j,2],] <- tmp
		observed.network.bayes.d[ij.pairs[j,2],ij.pairs[j,1],] <- tmp
	}


	# Bootstrapped errors
	observed.network.boot <- array(NA,c(N,N,n.bootstraps))
	for (j in 1:n.bootstraps) {
		gbi.boot <- gbi.s[sample(1:nrow(gbi.s),nrow(gbi.s),replace=TRUE),]
		sink("/dev/null"); # avoid printing output of 'get_network'
		observed.network.boot[,,j] <- get_network(gbi.boot,data_format="GBI",identities=inds$RING.NUMBER)
		sink();
		diag(observed.network.boot[,,j]) <- NA
	}
	
	observed.network.boot.upper.s[,,i] <- apply(observed.network.boot,c(1,2),quantile,0.975,na.rm=T)
	observed.network.boot.lower.s[,,i] <- apply(observed.network.boot,c(1,2),quantile,0.025,na.rm=T)

	# Calculate degree
	observed.network.mean.degree.s[i] <- mean(degree(observed.network.s[,,i],gmode="graph"))
	observed.network.boot.mean.degree.s[,i] <- colMeans(apply(observed.network.boot,3,degree,gmode="graph"))
	observed.network.bayes.mean.degree.s[,i] <- colMeans(apply(observed.network.bayes.d,3,degree,gmode="graph"))

}


dyads <- cbind(c(1,1,1,1,1,2,2,2,2,3,3,3,4,4,5),c(2,3,4,5,6,3,4,5,6,4,5,6,5,6,6))

quartz(width=15,height=8.5)
par(mfrow=c(3,5),mar=c(4,4,2.5,1),mgp=c(2.5,0.8,0),oma=c(3,3,0,0))
for (i in 1:nrow(dyads)) {
	plot(NULL,type="l",ylim=c(0,1),xlim=c(0,355),xlab="",ylab="",cex.lab=1.6,axes=FALSE,xaxs="i")
	axis(2,cex.axis=1.4)
	axis(1,at=seq(0,300,100),cex.axis=1.4)
	box()
	lines(subsamples,observed.network.bayes.lower.s[dyads[i,1],dyads[i,2],],col="red",lwd=1.2)
	lines(subsamples,observed.network.bayes.upper.s[dyads[i,1],dyads[i,2],],col="red",lwd=1.2)
	lines(subsamples,observed.network.cp.lower.s[dyads[i,1],dyads[i,2],],col="grey")
	lines(subsamples,observed.network.cp.upper.s[dyads[i,1],dyads[i,2],],col="grey")
	lines(subsamples,observed.network.boot.lower.s[dyads[i,1],dyads[i,2],],col="blue")
	lines(subsamples,observed.network.boot.upper.s[dyads[i,1],dyads[i,2],],col="blue")
	lines(subsamples,observed.network.s[dyads[i,1],dyads[i,2],],col="black",lwd=2)
	#text(325,0.95,paste(dyads[i,1], dyads[i,2],sep="-"),cex=2)
	for (j in 1:nrow(dyads)) {
		points(250+dyads[j,2]*15, 1.026-dyads[j,1]*0.032, pch=0,col="darkgrey")
		points(250+dyads[j,1]*15, 1.026-dyads[j,2]*0.032, pch=0,col="darkgrey")
		points(250+dyads[i,2]*15, 1.026-dyads[i,1]*0.032, pch=15)
		points(250+dyads[i,1]*15, 1.026-dyads[i,2]*0.032, pch=15)
	}
	for (j in 1:6) {
		points(250+j*15, 1.026-j*0.032, pch=20, cex=0.3,col="darkgrey")
	}
	rect(255,0.8,350,1.025,border="darkgrey")
	text(10,1.12,paste("(",tolower(letters[i]),")",sep=""),cex=2.5,xpd=T,font=3)
}

mtext("total number of groups observed",side=1,outer=TRUE,cex=2,line=1)
mtext("edge weight",side=2,outer=TRUE,cex=2,line=0.5)


par(mar=c(4,4,2.5,1),mgp=c(2.5,0.8,0))
plot(observed.network.mean.degree.s, xlab="total number of groups observed", ylab="mean degree", type="l", lwd=0, cex.lab=1.6, cex.axis=1.4, ylim=c(0,6))
a <- apply(observed.network.boot.mean.degree.s,2,quantile,c(0.025,0.5,0.975))
polygon(c(1:18,18:1),c(a[3,],rev(a[1,])),col='#0000FF44',border=NA)
lines(a[2,],lwd=2.5,col='#0000FF')
a <- apply(observed.network.bayes.mean.degree.s,2,quantile,c(0.025,0.5,0.975))
polygon(c(1:18,18:1),c(a[3,],rev(a[1,])),col='#FF000044',border=NA)
lines(a[2,],lwd=2.5,col='#FF0000')


a <- observed.network.bayes.upper.s[,,18]-observed.network.bayes.lower.s[,,18]
par(mar=c(4,4,2.5,1),mgp=c(2.5,0.8,0),xaxs="i",yaxs="i")
hist(a,breaks=200,col="black",main="",xlab="uncertainty range",ylab="frequency", cex.lab=1.6, cex.axis=1.4,ylim=c(0,4000),xlim=c(-0.005,1))
box()
